# Supplementary material for: Tryptophan metabolite atlas uncovers organ, age, and sex‐specific variations
Source: FEBS Open Bio. 2025 Sep 19;16(1):52–67. doi: 10.1002/2211-5463.70123 (PMC12767773; doi:10.1002/2211-5463.70123)
Supplement: Supplementary file 9 — Data S1. [file FEB4-16-52-s004.zip]

Archive with 2 entries (2 files):
- Tissue_Raw data.xlsx
- Brain_Raw data.xlsx
