# Supplementary material for: Tryptophan metabolite atlas uncovers organ, age, and sex‐specific variations
Source: FEBS Open Bio. 2025 Sep 19;16(1):52–67. doi: 10.1002/2211-5463.70123 (PMC12767773; doi:10.1002/2211-5463.70123)
Supplement: Supplementary file 9 — Data S1. [file FEB4-16-52-s004.zip › Tissue_Raw data.xlsx]

## Sheet: 3w Female
	Colon	Colon	Colon	Heart	Heart	Heart	Lung	Lung	Lung	Spleen	Spleen	Spleen	Kidney	Kidney	Kidney	Liver	Liver	Liver	Ovaries	Ovaries	Ovaries	BAT	BAT	BAT	Muscle	Muscle	Muscle	Thymus	Thymus	Thymus	ingWAT	ingWAT	ingWAT	Serum	Serum	Serum
Tryptophan	19244.1	27440.8	20870.6	2742.56	1468.8	5015.44	17270.5	25049.4	27747	24671.6	24292.4	35609.3	45007	57334.2	51619.3	28858.7	29582.2	48939.7	4686.56	3872.77	2127.92	965.652	1065.33	1590.01	6678.94	7170.7	9738.86	23098.9	20737.1	24838.2	6614.78	9824.45	7664.13	21053.1	19006.6	14406.1
Kynurenine	384.833	318.13	342.706	615.563	625.64	628.613	592.579	527.274	649.167	381.639	475.008	624.932	819.099	1166	8807.44	9023	7419.61	8714.41	208.811	271.535	181.607	971.336	963.957	406.904	221.906	243.246	327.762	753.43	784.036	1828.53	168.205	288.646	217.927	602.647	530.776	689.264
NFK	11.7201	10.5991	6.25589	78.1454	81.0538	38.9716	30.0373	57.2752	52.2965	90.1395	78.3574	69.4157	90.5036	112.468	135.326	36.5138	59.4477	73.4172	0	0	0	58.0231	111.336	25.7257	21.5293	17.8649	40.3009	0	0	0	23.1234	27.4501	29.0851	5.77316	6.83133	9.55771
5HIAA	3048.89	3982.47	3279.85	453.074	192.928	212.313	494.869	784.948	275.014	503.421	1064.32	677.234	1177.4	894.827	619.135	548.21	336.222	474.158	189.13	148.097	111.729	206.126	522.548	138.69	52.0305	85.0519	149.043	958.098	221.58	821.293	156.495	100.339	93.0963	668.181	340.48	511.814
I3P	27965.7	38091.8	67654.8	49515.6	31130.4	25106.2	41326.9	38091.8	22152.2	67876.6	76333.1	81753.4	149865	218327	201730	59285.6	55688.4	96442.4	20171.3	16891.5	14026.7	24967.7	65105.4	11133	10603.7	6402.03	19189.2	121012	25540.7	166924	15213.1	10013.4	15418.6	11926	5567.39	8668.45
CA	12.6672	15.2039	14.0197	71.268	26.1308	57.8733	0	0	0	73.5703	143.097	80.8257	13.9968	65.6487	89.3441	0	0	0	0	0	0	159.034	25.4077	85.5806	15.32	63.7612	12.9506	7.96492	47.9151	9.34202	21.9597	25.5597	70.5066	0	0	0
KA	0	0	0	0	0	0	0	0	0	0	0	0	20.4607	24.3132	31.7742	0	0	0	0	0	0	0	0	0	0	0	0	0	0	0	0	0	0	9.5556	8.18646	9.5831
XA	0	0	0	0	0	0	16.5885	17.5908	18.1496	0	0	0	4.22298	2.26115	3.17236	2.35989	3.72008	2.29481	0	0	0	0	0	0	0	0	0	0	0	0	0	0	0	5.50717	6.94373	10.2604
I3CA	12.6341	27.2859	16.2645	129.277	85.7277	47.2873	9.44613	18.3155	8.18727	45.31	113.063	102.691	50.8674	89.6261	150.186	27.2985	87.0076	62.4456	15.9874	18.3759	20.5575	246.708	681.881	144.319	9.15777	21.7567	101.196	214.703	43.2053	282.486	24.822	20.4144	37.0261	54.7333	38.3418	25.2956
Serotonin	0	0	0	0	0	0	0	0	0	0	0	0	0	0	0	240.864	240.864	307.876	0	0	0	0	0	0	0	0	0	0	0	0	0	0	0	798.479	691.894	840.095
AA	0	0	0	0	0	0	0	0	0	0	0	0	0	0	0	77.3409	59.1964	134.012	0	0	0	0	0	0	0	0	0	0	0	0	0	0	0	10.7169	5.12655	4.9867
I3LA	10.7978	9.12665	12.9872	36.8647	14.4101	22.3255	60.7798	68.4161	34.3242	80.3269	142.211	54.9658	49.2299	43.3977	47.6634	15.3171	12.3678	10.3542	27.1676	28.16	13.894	20.1938	47.1165	19.361	8.99612	22.7009	69.616	550.845	120.557	710.875	69.6108	51.7139	46.7694	1116	529.383	469.139
Tryptamine	0	0	0	0	0	0	0	0	0	0	0	0	0	0	0	102.021	136.996	140.088	0	0	0	0	0	0	0	0	0	0	0	0	0	0	0	0	0	0
5HTP	0	0	0	0	0	0	0	0	0	0	0	0	0	0	0	0	0	0	0	0	0	0	0	0	0	0	0	0	0	0	0	0	0	3.1454	3.95813	2.99017

## Sheet: 3w Male
	Colon	Colon	Colon	Heart	Heart	Heart	Lung	Lung	Lung	Spleen	Spleen	Spleen	Kidney	Kidney	Kidney	Liver	Liver	Liver	Testes	Testes	Testes	BAT	BAT	BAT	Muscle	Muscle	Muscle	Thymus	Thymus	Thymus	ingWAT	ingWAT	ingWAT	Serum	Serum	Serum
Tryptophan	23787.4	21637.3	16936.6	2415.07	4748.81	3655.87	24345.2	14654.9	21212.9	33486.7	39054.3	33465.5	48366.9	56361.8	60634.1	47455.3	48780.4	47720.3	14385	9017.52	14215.8	431.586	920.453	665.044	11806	11360	8367.16	19177.8	25144.3	22949.2	7399.09	5778.89	3120.73	20307.6	16120.4	8325.77
Kynurenine	276.278	455.95	273.455	668.252	456.035	428.782	658.228	629.802	749.605	696.374	841.781	872.435	2780.37	1092.81	4615.45	7774.21	11168.4	11877.6	588.589	523.173	712.18	724.927	543.965	684.252	259.874	323.892	331.463	604.863	754.988	750.03	436.386	199.611	352.17	1160.16	1054.35	630.837
NFK	9.43725	8.62355	0	51.9196	67.0865	57.6514	61.5491	31.2734	59.7157	72.2121	88.0085	87.0789	62.8307	96.0298	238.404	53.862	56.799	60.9806	0	0	0	77.6799	50.9786	72.3824	21.4104	24.8083	26.821	0	0	0	0	0	31.9395	7.88145	5.24596	5.65892
5HIAA	1477.43	1858.7	4958.09	156.638	109.824	40.3093	436.7	155.589	789.5	361.313	704.107	309.997	489.91	412.096	507.055	310.61	387.033	500.649	200.807	239.186	343.424	154.022	64.2125	76.1038	46.0779	41.3312	38.3194	101.877	115.357	881.047	164.6	157.793	233.624	404.312	261.035	162.042
I3P	38120.8	42704.1	43252	22845.7	19335.2	7170.86	42840.7	13058.9	88257	61418.5	60967.9	74271.7	236156	170805	181125	102898	75180	72960.8	56168	48685.5	49360.1	14288.1	9720.84	8928.79	9534.67	8354.52	8166.27	13541.4	23740.4	119679	17612.5	18434.5	16556.4	15515.2	10068.9	3197.88
CA	10.321	18.0532	25.228	27.7849	17.4652	29.7005	0	0	0	69.049	83.4889	36.6341	35.5619	30.3614	73.7018	0	0	0	0	0	0	64.2178	58.3143	40.0961	12.8314	15.8874	41.3665	4.65699	10.5222	10.3925	40.0791	69.0206	15.6019	0	0	0
KA	0	0	0	0	0	0	0	0	0	0	0	0	11.2137	16.5822	23.4768	0	0	0	0	0	0	0	0	0	0	0	0	0	0	0	0	0	0	14.4912	16.7802	5.42674
XA	0	0	0	0	0	0	23.1252	9.41277	18.2126	0	0	0	21.0232	20.3965	8.52486	1.26265	3.16114	4.12194	0	0	0	0	0	0	0	0	0	0	0	0	0	0	0	10.185	19.2511	6.39373
I3CA	13.4488	12.9962	32.9343	75.2629	30.5933	31.8637	28.0421	6.22845	48.0128	75.2486	54.3114	34.8897	77.6037	42.089	114.11	57.6764	34.6242	53.4101	16.6686	12.1908	14.1161	177.091	108.097	179.671	13.8149	15.4253	35.3014	53.5637	42.1963	202.727	61.031	45.6793	71.7994	26.5225	30.08	12.2152
Serotonin	0	0	0	0	0	0	0	0	0	0	0	0	0	0	0	224.222	320.959	347.602	0	0	0	0	0	0	0	0	0	0	0	0	0	0	0	1241.57	1422.21	326.43
AA	0	0	0	0	0	0	0	0	0	0	0	0	0	0	0	49.3739	82.2525	64.9744	0	0	0	0	0	0	0	0	0	0	0	0	0	0	0	2.72616	4.87821	1.19455
I3LA	8.74037	7.72244	13.1324	37.7768	19.3709	13.7231	51.692	34.6138	109.913	49.9871	59.1351	28.752	20.2322	35.7198	49.6114	10.4959	15.4943	13.7411	16.2116	54.4202	64.2739	12.7875	9.69991	12.0498	17.137	25.8179	18.3921	108.858	108.068	451.401	65.8795	44.2371	76.588	538.69	562.373	173.968
Tryptamine	0	0	0	0	0	0	0	0	0	0	0	0	0	0	0	152.259	170.982	160.926	0	0	0	0	0	0	0	0	0	0	0	0	0	0	0	0	0	0
5HTP	0	0	0	0	0	0	0	0	0	0	0	0	0	0	0	0	0	0	0	0	0	0	0	0	0	0	0	0	0	0	0	0	0	13.8629	7.18124	5.89708

## Sheet: 53w Female
	Colon	Colon	Colon	Heart	Heart	Heart	Lung	Lung	Lung	Spleen	Spleen	Spleen	Kidney	Kidney	Kidney	Liver	Liver	Liver	Ovaries	Ovaries	BAT	BAT	BAT	Muscle	Muscle	Muscle	Thymus	Thymus	Thymus	ingWAT	ingWAT	ingWAT	Serum	Serum	Serum
Tryptophan	27427	27059	31473.8	10713.3	6993.16	8690.32	28124.6	24838.2	22687	29260	35093.2	36218.6	53497.4	38319.2	60036.6	36030.9	41183.8	40550.2	6452.16	5611.54	16335.6	12639	12284.8	17097.4	19207.7	24444.3	44710.5	30580.6	27112.1	22851.7	18171	20978.1	24972.6	24107.5	29245.5
Kynurenine	897.168	608.911	1115.36	608.401	500.035	441.22	2935.51	2731.62	1779.89	271.365	1276.32	759.551	1661.2	821.396	1178.62	13962.1	18205.3	15559.6	178.165	109.985	778.453	414.705	487.422	604.835	672.103	858.511	562.215	392.124	552.51	5481.31	4106.29	8514.66	1759.11	1408.54	2322.65
NFK	16.5017	10.6665	22.1227	42.0214	36.6924	34.7433	77.53	71.3415	0	35.0181	61.3318	35.638	0	0	92.9874	69.6004	59.5628	116.069	0	0	30.8942	24.663	19.979	42.25	0	46.0848	0	0	0	82.4914	30.5346	37.5024	7.81368	14.4235	15.6994
5HIAA	2548.27	6770.45	5214.98	73.8677	51.6585	43.9822	1034.3	1718.9	5771.61	533.421	449.227	131.204	3434.65	1229.64	650.509	381.613	383.624	238.606	216.759	216.774	201.835	75.9666	80.184	139.084	438.107	87.1605	454.138	139.06	1077.31	371.911	173.324	186.785	568.493	562.292	476.823
I3P	38557.8	31177	100975	10443.8	7350.04	10315.4	32408.3	41156.6	39727.8	33551.2	87018.7	32068	157379	111251	262402	57310.1	54087.6	46868.7	13958.8	20894.2	27262	7884.38	10502.8	22206	48600	9542.97	29415.4	12512.8	53806.4	20777.3	16792.2	16479.4	15881.1	23038	11475.2
CA	11.6094	30.0669	20.3835	5.60932	3.93711	14.8767	0	0	0	46.0248	82.4311	150.926	0	0	0	12.5483	12.9025	31.7013	0	0	16.2698	27.4509	25.7465	134.823	10.496	19.1287	13.5754	60.6566	188.75	0	0	0	0	0	0
KA	0	0	0	0	0	0	0	0	0	0	0	0	21.2098	23.5623	39.8857	0	0	0	0	0	0	0	0	0	0	0	0	0	0	0	0	0	32.1651	35.5888	34.1747
XA	0	0	0	0	0	0	0	7.24841	16.4173	0	0	0	39.8584	29.6365	17.3228	51.504	65.9697	58.465	0	0	0	0	0	0	0	0	0	0	0	0	0	0	24.3375	32.128	32.113
I3CA	22.2531	35.7907	32.5036	15.5054	4.02745	15.6067	32.7615	77.492	29.291	38.2747	101.252	37.208	226.469	61.8047	60.1756	51.7888	23.4986	81.7654	19.2471	21.7923	45.6923	21.8764	31.5998	63.0377	165.191	20.3545	31.7603	26.717	142.147	69.8153	28.7497	26.3258	32.3745	35.854	50.3154
Serotonin	0	0	0	0	0	0	0	0	0	0	0	0	0	0	0	202.677	219.606	292.755	0	0	0	0	0	0	0	0	0	0	0	0	0	0	1776.55	1981.24	690.359
AA	0	0	0	0	0	0	0	0	0	0	0	0	0	0	0	77.4439	96.6014	85.6413	0	0	0	0	0	0	0	0	0	0	0	0	0	0	5.83586	5.23728	4.56029
I3LA	7.14	21.9226	16.8685	25.4167	15.3956	14.9607	203.042	224.263	166.117	15.7978	69.3468	30.4297	31.3679	34.9928	11.8593	16.7553	27.6227	27.0709	9.93814	10.0986	48.048	32.7324	21.8899	51.0004	138.834	13.1842	94.8199	72.4484	261.717	60.5605	36.1932	30.4643	479.945	541.688	448.911
Tryptamine	0	0	0	0	0	0	0	0	0	0	0	0	0	0	0	88.9698	115.485	135.551	0	0	0	0	0	0	0	0	0	0	0	0	0	0	0	0	0
5HTP	0	0	0	0	0	0	0	0	0	0	0	0	0	0	0	0	0	0	0	0	0	0	0	0	0	0	0	0	0	0	0	0	7.56598	3.4191	14.2544

## Sheet: 53w Male
	Colon	Colon	Colon	Heart	Heart	Heart	Lung	Lung	Lung	Spleen	Spleen	Spleen	Kidney	Kidney	Kidney	Liver	Liver	Liver	Testes	Testes	Testes	BAT	BAT	BAT	Muscle	Muscle	Muscle	Thymus	Thymus	Thymus	ingWAT	ingWAT	ingWAT	Serum	Serum	Serum
Tryptophan	22335.6	15642.4	17074.1	6893.36	5423.35	7760	18632.4	13321.8	25074.9	39642.6	29173.3	34484	29959.8	43340.8	47330.4	48986.7	85833.6	48526.3	15900.1	22745.2	18640.6	11420.7	11154.3	10935.5	17293.8	20367.1	673.566	15423.2	34658.9	16228.8	4852.6	4016.97	5278.41	17182.2	17003.5	21887.7
Kynurenine	601.863	632.208	847.338	887.382	319.091	572.232	1919.76	1874.01	1827.64	957.117	779.303	498.254	935.268	1212.79	484.085	13783.3	32444.2	30506.9	217.447	408.572	376.638	277.888	506.484	262.613	462.199	500.969	521.956	3614.49	1119.88	909.138	492.145	234.552	310.024	751.91	1589.42	1620.1
NFK	0	0	10.7778	154.552	27.5401	36.1558	61.4885	73.8911	75.8123	137.988	43.7352	89.3734	88.6747	108.357	74.1924	93.0267	706.9	154.239	0	0	0	0	0	19.2304	26.8695	28.3667	34.4382	175.775	32.2272	0	0	41.8398	43.8283	6.21221	7.07422	7.64414
5HIAA	3126.38	4548.44	5305.9	931.247	42.443	112.89	620.757	142.54	392.953	1490.2	87.9546	305.878	483.338	326.039	173.609	273.78	572.298	970.545	251.672	214.572	247.628	209.303	319.558	63.4496	115.637	42.8643	194.74	1003.19	99.1101	570.243	270.503	169.021	279.262	215.498	85.4014	152.972
I3P	58409.2	42692.5	48741.9	42256.4	14022.4	10955.3	77874.3	14996.2	18667.5	144798	14665.4	34490.1	59655.9	154103	65254.6	128323	117415	143742	66911.9	138891	77314.9	28090.9	39164.4	6833.79	11253.5	9087.67	7184.18	58893.5	6724.15	58629.1	15374	13820.7	6229.04	5806.3	2023.46	3698.45
CA	57.3346	66.5171	18.7783	153.202	3.95556	8.51663	0	0	0	411.595	53.4662	53.5932	16.7298	48.5055	16.9948	25.867	25.934	5.43898	0	0	0	41.7771	8.7914	10.3635	21.8304	28.5845	28.1742	67.4745	286.193	220.069	0	0	0	0	0	0
KA	0	0	0	0	0	0	0	0	0	0	0	0	32.5476	35.9235	31.8561	0	0	0	0	0	0	0	0	0	0	0	0	0	0	0	0	0	0	22.7808	54.3105	31.3198
XA	0	0	0	0	0	0	15.4603	4.15338	12.6446	0	0	0	73.5276	85.9403	65.3768	66.9664	66.5196	14.938	0	0	0	0	0	0	0	0	0	0	0	0	0	0	0	27.6149	46.1808	25.0308
I3CA	76.624	76.9206	21.3891	125.587	8.74511	13.6465	83.4719	28.2509	24.1703	299.365	50.9726	32.8894	72.289	54.9197	24.8989	17.3539	96.5894	41.5572	22.5055	31.8235	18.7311	51.4924	116.448	16.2105	26.7348	28.7335	60.1598	548.129	55.3305	261.735	76.3715	33.3814	38.3912	9.69843	13.91	13.5459
Serotonin	0	0	0	0	0	0	0	0	0	0	0	0	0	0	0	257.958	365.074	175.731	0	0	0	0	0	0	0	0	0	0	0	0	0	0	0	1459.47	1789.46	2911.47
AA	0	0	0	0	0	0	0	0	0	0	0	0	0	0	0	69.544	90.7635	172.349	0	0	0	0	0	0	0	0	0	0	0	0	0	0	0	5.07402	5.14177	5.35157
I3LA	16.6629	13.6241	14.8934	77.7088	11.4532	14.3615	143.973	26.5532	39.2689	175.154	11.7796	33.3441	24.6938	12.1111	12.4099	35.736	65.2827	73.8225	104.975	144.086	100.159	39.7561	41.2323	19.6054	24.7394	15.5376	11.1933	46.6501	30.3965	44.6815	20.5802	12.7304	19.0024	235.526	138.288	211.974
Tryptamine	0	0	0	0	0	0	0	0	0	0	0	0	0	0	0	90.5602	215.973	60.5936	0	0	0	0	0	0	0	0	0	0	0	0	0	0	0	0	0	0
5HTP	0	0	0	0	0	0	0	0	0	0	0	0	0	0	0	0	0	0	0	0	0	0	0	0	0	0	0	0	0	0	0	0	0	5.56208	6.14643	7.74016

## Sheet: 74w Female
	Colon	Colon	Colon	Heart	Heart	Heart	Lung	Lung	Lung	Spleen	Spleen	Spleen	Kidney	Kidney	Kidney	Liver	Liver	Liver	Ovaries	Ovaries	Ovaries	BAT	BAT	BAT	Muscle	Muscle	Muscle	Thymus	Thymus	Thymus	ingWAT	ingWAT	ingWAT	Serum	Serum	Serum
Tryptophan	37167.8	24890.4	42522.8	8316.79	6458.39	4921.67	20331.1	24271.8	16084.9	26510.4	48386.7	57171	45784.8	58704.5	73104.6	43843.3	60151.6	59165.7	10362.9	2389.12	27544	9531.51	6977.86	10682	21352.8	14557.5	19881.8	31932.7	15339.4	5760.33	8462.61	4121.49	10936.2	20821.3	18765.7	24263.9
Kynurenine	481.54	590.938	801.892	336.858	387.8	682.836	1970.41	2586.66	2969.01	601.212	2272.32	1724.34	896.515	1065.65	1982.82	10034.5	11371.6	12854.6	211.887	222.33	655.056	229.471	382.346	509.539	326.604	331.519	580.948	2619	1636.15	777.206	752.211	596.146	2024.18	1221.05	1433.61	1843.49
NFK	17.5977	27.0837	20.4983	39.9088	46.1121	56.3978	68.9994	0	0	41.0972	80.0758	50.4389	120.971	194.858	172.867	52.2905	70.9978	88.01	0	0	0	0	0	0	23.5972	26.9921	32.4876	306.622	62.001	93.0184	44.1833	27.7112	29.3243	4.02008	8.23768	5.25388
5HIAA	7651.67	2354.34	3036.12	68.6061	121.295	69.9524	642.646	928.097	1698.11	160.266	266.027	139.548	464.502	639.4	725.216	596.394	315.656	522.687	133.317	82.5571	249.589	87.9503	218.839	67.7029	75.7868	64.7104	148.097	664.15	147.549	601.197	99.3747	50.6187	106.27	256.804	270.887	247.977
I3P	23968.3	20064.1	95156.3	11246.3	10716.3	4181.77	30846.8	42759	54178.4	30880.7	50936.9	40296	122673	199871	307349	180198	167080	152354	26826.6	9613.12	31719.5	12413.6	21226.1	12932.1	10238	7738.91	11788.3	58338.9	13990.6	40700	11116.7	10238	12881.1	13802.6	9749.61	24159
CA	7.55184	32.3335	50.012	5.16339	4.17751	6.4385	0	0	0	85.2038	40.7542	76.8974	0	0	0	5.37639	14.28	21.3507	0	0	0	24.1353	14.9106	14.0895	32.0831	17.4785	21.5674	54.4397	136.68	383.689	0	0	0	0	0	0
KA	0	0	0	0	0	0	0	0	0	0	0	0	29.3155	39.5137	57.3572	0	0	0	0	0	0	0	0	0	0	0	0	0	0	0	0	0	0	18.8172	17.6027	23.7833
XA	0	0	0	0	0	0	3.15216	0	0	0	0	0	34.8844	32.67	42.834	1.35913	62.6553	48.2153	0	0	0	0	0	0	0	0	0	0	0	0	0	0	0	3.1485	5.04111	24.7016
I3CA	43.3008	103.148	88.0351	10.2546	22.2101	16.8524	25.9302	122.395	182.078	35.0717	71.1829	66.6778	51.338	108.075	103.264	43.9584	42.4979	47.23	34.4325	24.6589	45.9573	27.9803	54.7575	46.6656	30.4759	30.0582	36.5593	807.189	106.286	212.031	19.1553	21.3316	23.5434	31.3195	22.3802	32.5411
Serotonin	0	0	0	0	0	0	0	0	0	0	0	0	0	0	0	151.057	269.988	460.465	0	0	0	0	0	0	0	0	0	0	0	0	0	0	0	2587.09	379.435	2682.2
AA	0	0	0	0	0	0	0	0	0	0	0	0	0	0	0	326.1	53.7953	45.6136	0	0	0	0	0	0	0	0	0	0	0	0	0	0	0	6.42051	7.21772	6.21396
I3LA	35.0163	16.2833	16.4392	13.0466	23.2849	9.77225	67.0752	86.9442	154.546	31.7235	36.6504	21.16	18.7677	17.206	12.8167	27.017	23.4808	26.5299	25.8917	23.8622	15.7187	30.7523	37.6745	28.7937	24.3534	23.7754	21.4909	122.708	13.2425	48.8213	26.5456	22.9997	23.0663	422.457	301.971	458.518
Tryptamine	0	0	0	0	0	0	0	0	0	0	0	0	0	0	0	155.401	124.326	154.329	0	0	0	0	0	0	0	0	0	0	0	0	0	0	0	0	0	0
5HTP	0	0	0	0	0	0	0	0	0	0	0	0	0	0	0	0	0	0	0	0	0	0	0	0	0	0	0	0	0	0	0	0	0	2.2554	2.48401	2.83692

## Sheet: 74w Male
	Colon	Colon	Colon	Heart	Heart	Heart	Lung	Lung	Lung	Spleen	Spleen	Spleen	Kidney	Kidney	Kidney	Liver	Liver	Liver	Testes	Testes	Testes	BAT	BAT	BAT	Muscle	Muscle	Muscle	Thymus	Thymus	Thymus	ingWAT	ingWAT	ingWAT	Serum	Serum	Serum
Tryptophan	35282.6	31833.2	28739.8	11281.2	10349	4946.12	14864.6	27857.8	29978.2	39611.4	49619.8	47935.3	47764.7	45111.3	38924.3	42235.9	70497.4	62214.9	19822.3	24331.8	24169	9217.47	15844.5	5879.48	16033.6	17665	14588.9	3331.61	21490.2	33327.8	3408.96	15085.8	19058.7	17619.9	15187.5	13921
Kynurenine	830.071	589.976	998.272	601.608	703.965	423.694	2323.63	3877.16	2251	1655.12	1899.7	1214.41	956.805	602.004	460.417	39101.8	45237.6	44896.7	455.582	558.819	506.597	327.367	320.757	223.572	906.614	726.429	832.367	2009.28	5444.49	440.316	177.714	242.625	1368.15	1759.44	1070.4	1041.79
NFK	55.9626	28.9435	0	57.4796	73.8517	43.717	181.803	161.509	85.9267	67.745	80.0849	64.2137	40.8042	38.5909	61.9026	96.2683	590.222	114.975	0	0	0	0	28.0677	0	63.8836	0	0	411.791	412.498	56.1238	0	71.8964	185.673	7.36268	3.88196	4.57804
5HIAA	3524.65	6873.81	9023.5	117.021	102.763	138.882	343.67	962.215	1091.31	194.805	301.747	924.801	654.829	643.068	167.84	453.649	236.467	483.537	278.133	374.493	247.671	177.941	77.3309	151.18	163.17	392.338	547.269	1221.85	297.293	128.731	110.649	1404.52	423.196	280.096	210.267	187.308
I3P	36118.4	30473.9	78188.5	12844.4	14685.8	7698.85	44261.2	42627.6	50623.7	56565.6	46179.2	140800	238763	130908	83378.1	252221	299251	263269	59901.5	75386.4	62913.7	41051.7	10553.2	14344.3	11077.6	70128.2	63718.2	129047	25199.3	21293	6681.27	27502.1	61656	18278.5	14957.4	3939.75
CA	56.3785	17.0196	43.7115	14.292	14.9978	10.5964	0	0	0	86.5998	68.0121	1083.99	0	0	0	0	0	0	0	0	0	9.37194	6.92296	10.6594	143.238	91.8594	58.563	29.1363	28.9355	20.0178	0	0	0	0	0	0
KA	0	0	0	0	0	0	0	0	0	0	0	0	37.0303	38.9053	22.4007	0	0	0	0	0	0	0	0	0	0	0	0	0	0	0	0	0	0	50.8838	32.1849	19.9102
XA	0	0	0	0	0	0	8.39	17.7936	11.7223	0	0	0	36.6858	57.4432	35.9457	33.604	248.059	32.9052	0	0	0	0	0	0	0	0	0	0	0	0	0	0	0	17.979	18.2542	16.0711
I3CA	155.603	87.4074	132.857	14.1002	10.9998	14.6473	144.412	84.1104	44.8269	59.2648	70.853	233.884	33.6147	28.8972	24.1703	16.7188	13.9383	21.8626	12.6066	19.8846	13.4223	75.9693	31.4887	26.949	41.7103	177.542	245.875	726.046	100.279	36.1646	24.0349	58.0673	59.0812	13.4589	9.07323	8.89628
Serotonin	0	0	0	0	0	0	0	0	0	0	0	0	0	0	0	90.6044	366.409	509.917	0	0	0	0	0	0	0	0	0	0	0	0	0	0	0	1438.54	2097.07	1811.56
AA	0	0	0	0	0	0	0	0	0	0	0	0	0	0	0	28.708	6.08285	24.7766	0	0	0	0	0	0	0	0	0	0	0	0	0	0	0	5.93901	7.11445	3.32061
I3LA	40.5439	32.3189	46.4665	14.386	21.6968	11.731	35.4257	98.4486	44.7827	30.0805	42.2529	147.983	13.5564	12.301	10.1496	57.7222	31.0971	32.2749	57.9766	83.0252	35.8199	28.2053	21.8118	15.1426	29.8695	121.508	72.8749	30.4518	17.2677	38.0198	12.4866	70.5567	28.5509	214.625	185.941	123.532
Tryptamine	0	0	0	0	0	0	0	0	0	0	0	0	0	0	0	47.5052	31.5896	16.4163	0	0	0	0	0	0	0	0	0	0	0	0	0	0	0	0	0	0
5HTP	0	0	0	0	0	0	0	0	0	0	0	0	0	0	0	0	0	0	0	0	0	0	0	0	0	0	0	0	0	0	0	0	0	7.6043	4.64625	5.34522
