# Supplementary material for: Tryptophan metabolite atlas uncovers organ, age, and sex‐specific variations
Source: FEBS Open Bio. 2025 Sep 19;16(1):52–67. doi: 10.1002/2211-5463.70123 (PMC12767773; doi:10.1002/2211-5463.70123)
Supplement: Supplementary file 9 — Data S1. [file FEB4-16-52-s004.zip › Brain_Raw data.xlsx]

## Sheet: 3w Female
3w F	Brainstem	Brainstem	Brainstem	Cerebellum	Cerebellum	Cerebellum	Diencephalon	Diencephalon	Diencephalon	Cortex	Cortex	Cortex
Tryptophan	71346.7	69929	73428.4	39849.6	54506.6	33814	10914.5	12273.1	19212.9	28937.3	30016.9	24632.9
Kynurenine	5406.75	4244.37	4143.35	2340.34	5563.86	3749.44	2608.44	1218.97	1801.39	3478.18	3827.38	3508.26
NFK	651.196	404.352	438.142	372.9	371.988	257.658	304.32	106.306	319.262	185.778	199.483	160.053
5HIAA	1137.7	911.625	517.95	226.112	412.582	560.757	93.9478	307.628	318.997	729.413	979.728	554.372
I3P	52835.6	51331	43902.8	29619.5	68237.6	41727.5	23294	58408.8	45007.5	46028.2	89724.9	47368.4
CA	308.386	165.72	178.926	281.785	336.324	241.891	43.5327	231.647	218.587	251.736	134.674	91.6296
KA	106.454	129.446	84.7076	86.6446	107.973	70.017	32.0955	26.3686	11.9765	96.4554	80.2944	51.7684
XA	0	0	0	0	0	0	0	0	0	110.888	80.3989	63.4104
I3CA	155.436	87.6826	93.8445	107.551	137.124	84.3895	26.8312	104.96	78.8302	81.8093	49.4783	71.1964

## Sheet: 3w Male
3w M	Brainstem	Brainstem	Brainstem	Cerebellum	Cerebellum	Cerebellum	Diencephalon	Diencephalon	Diencephalon	Cortex	Cortex	Cortex
Tryptophan	54828.3	62738.5	65013.5	57411.5	53706	67845.2	17026.7	20877.4	15514.7	39145.4	43758	24719.3
Kynurenine	3528.77	4530.69	2954.53	4601.1	4178.63	3730.96	604.36	1258.53	1312.59	3868.26	3293.9	4206.29
NFK	394.734	488.933	424.837	376.94	433.862	358.797	118.093	99.578	197.039	229.377	127.2	165.688
5HIAA	777.218	1091.17	1513.37	324.983	118.165	221.908	1517.75	1383.19	86.7109	1233.83	1653.66	934.197
I3P	46376.7	38588.4	37690.7	57932.1	29614.7	33710.3	31837.4	37158.7	13628.7	85112.1	68166	114001
CA	190.192	148.494	100.529	117.381	110.012	175.21	17.3593	88.9368	40.6298	118.763	186.093	197.759
KA	108.649	127.041	93.6719	107.443	63.7164	93.5069	23.1142	29.8721	24.8032	89.9017	48.4051	52.6734
XA	98.0682	139.515	75.3845	127.693	90.4827	91.7863	0	0	0	85.4512	0	0
I3CA	74.6492	75.504	84.8344	68.8314	104.441	71.1964	42.7568	63.9737	41.5723	46.2823	90.9491	112.965

## Sheet: 53w Female
53w F	Brainstem	Brainstem	Brainstem	Cerebellum	Cerebellum	Cerebellum	Diencephalon	Diencephalon	Diencephalon	Cortex	Cortex	Cortex
Tryptophan	193203	121442	95607	100431	59824	69435	23734	27274	28789	80752	87958	48321
Kynurenine	153	1009	774	8182	5763	7177	2254	2423	1717	3662	4082	3686
NFK	386	842	513	560	453	456	159	212	196	185	128	256
5HIAA	2062	1014	4030	1042	180	629	778	476	351	1590	3330	2135
I3P	41239	57011	48394	92949	37114	46278	24882	25073	20189	62651	88359	62783
CA	31	125	90	352	108	194	66	140	46	65	97	226
KA	123	179	102	290	140	156	11	19	35	45	91	69
XA	0	0	0	275	143	117	0	0	0	0	0	0
I3CA	35	170	116	111	92	77	36	55	32	52	57	89

## Sheet: 53w Male
53w M	Brainstem	Brainstem	Brainstem	Cerebellum	Cerebellum	Cerebellum	Diencephalon	Diencephalon	Diencephalon	Cortex	Cortex	Cortex
Tryptophan	141279	70974	92904	56034	60383	53309	32789	50206	36054	21436	49179	37910
Kynurenine	620	764	515	5003	6640	6852	3086	1859	2001	3419	5575	2400
NFK	485	501	654	450	620	538	256	195	384	440	323	182
5HIAA	4743	1090	642	117	989	618	517	1338	785	1147	816	663
I3P	101238	77127	39734	38608	104015	50286	50494	23322	21853	59952	91273	39500
CA	188	180	208	295	349	178	242	138	33	206	335	128
KA	251	162	137	167	189	152	55	38	41	32	190	82
XA	192	153	140	147	237	125	0	0	0	0	166	99
I3CA	110	118	104	108	187	89	88	56	69	132	100	38

## Sheet: 74w Female
74w F	Brainstem	Brainstem	Brainstem	Cerebellum	Cerebellum	Cerebellum	Diencephalon	Diencephalon	Diencephalon	Cortex	Cortex	Cortex
Tryptophan	59237.8	68935.8	75139.3	30169	40494.3	65921	31203.2	37013.5	32019.5	44193.3	22278.5	90411
Kynurenine	3849.51	3911.42	2284.98	2498.16	3185.77	6375.64	1347.2	1204.34	1135.37	2322.23	1843.64	5104.91
NFK	422.24	356.947	386.888	235.794	254.072	433.36	143.379	97.341	156.219	174.747	156.101	335.541
5HIAA	821.422	1860.1	685.063	298.642	410.311	851.378	1217.05	2155.78	1234.02	2069.74	1020.78	3303.1
I3P	34098.9	39155	22737.3	14158.1	36645	71596.7	27028.7	34165.9	28747.9	64038	45929.1	134768
CA	155.635	139.841	58.2904	92.3024	172.053	295.419	47.2818	51.2861	36.7251	111.739	75.6709	100.212
KA	97.0561	115.919	77.9124	38.3317	52.2586	153.408	28.5557	32.5989	41.9982	111.965	65.279	221.203
XA	0	0	0	0	0	0	0	0	0	100.622	74.9445	177.452
I3CA	128.723	104.293	79.366	75.4435	149.204	206.956	62.2045	36.5369	77.1144	36.5637	43.1353	61.3361

## Sheet: 74w Male
74w M	Brainstem	Brainstem	Brainstem	Cerebellum	Cerebellum	Cerebellum	Diencephalon	Diencephalon	Diencephalon	Cortex	Cortex	Cortex
Tryptophan	132692	118853	98448.1	54604.2	65495.3	36564.9	43511.3	31990.1	53837.3	61126.2	79685.5	52317.6
Kynurenine	5452.07	3394.63	6766.95	3358.47	4692.39	3953.77	2491.64	934.847	2462.03	3501.88	4982.05	2763
NFK	377.793	371.44	741.482	399.318	348.235	394.992	302.759	142.44	272.278	256.731	380.669	202.908
5HIAA	2096.59	2138.17	4062.12	268.447	656.433	300.937	1432.46	770.386	465.737	1818.04	3426.45	1925.81
I3P	90632	65681.1	107559	54687.6	72146.7	31858.1	57794.6	26822.7	27640.2	124508	113002	74524.9
CA	99.9142	112.773	395.994	220.377	221.998	187.418	103.273	17.6085	108.632	90.695	109.186	204.468
KA	253.21	151.68	266.081	87.0874	182.538	120.499	118.854	45.6746	58.5222	161.159	136.686	115.878
XA	145.532	136.631	282.123	91.552	149.466	134.028	82.4322	45.245	61.4244	176.05	0	122.968
I3CA	73.6682	85.8549	243.135	97.0688	116.938	96.84	66.6146	50.3561	90.4517	63.6426	143.095	64.6463
